# Supplementary material for: N6-methyladenosine in DNA promotes genome stability
Source: eLife. 2025 Apr 7;13:RP101626. doi: 10.7554/eLife.101626 (PMC11975372; doi:10.7554/eLife.101626)
Supplement: Figure 1—figure supplement 1—source data 1. [file elife-101626-fig1-figsupp1-data1.zip]

Archive with 7 entries (6 files):
- Figure 1 - Figure Supplement 1B/
- Figure 1 - Figure Supplement 1B/S1B.tiff
- __MACOSX/Figure 1 - Figure Supplement 1B/._S1B.tiff
- Figure 1 - Figure Supplement 1B/.DS_Store
- __MACOSX/Figure 1 - Figure Supplement 1B/._.DS_Store
- Figure 1 - Figure Supplement 1B/S1B Crop Boxes.tiff
- __MACOSX/Figure 1 - Figure Supplement 1B/._S1B Crop Boxes.tiff
