# Supplementary material for: N6-methyladenosine in DNA promotes genome stability
Source: eLife. 2025 Apr 7;13:RP101626. doi: 10.7554/eLife.101626 (PMC11975372; doi:10.7554/eLife.101626)
Supplement: Figure 3—source data 1. [file elife-101626-fig3-data1.zip]

Archive with 13 entries (12 files):
- Figure 3A/
- Figure 3A/tubulin crop.tiff
- __MACOSX/Figure 3A/._tubulin crop.tiff
- Figure 3A/tubulin.tif
- __MACOSX/Figure 3A/._tubulin.tif
- Figure 3A/METTL3 crop.tiff
- __MACOSX/Figure 3A/._METTL3 crop.tiff
- Figure 3A/METTL3.tif
- __MACOSX/Figure 3A/._METTL3.tif
- Figure 3A/UNG.tif
- __MACOSX/Figure 3A/._UNG.tif
- Figure 3A/UNG crop.tiff
- __MACOSX/Figure 3A/._UNG crop.tiff
