# Supplementary material for: N6-methyladenosine in DNA promotes genome stability
Source: eLife. 2025 Apr 7;13:RP101626. doi: 10.7554/eLife.101626 (PMC11975372; doi:10.7554/eLife.101626)
Supplement: Figure 3—figure supplement 1—source data 1. [file elife-101626-fig3-figsupp1-data1.zip]

Archive with 14 entries (13 files):
- Figure 3 - Figure Supplement 1B/
- __MACOSX/._Figure 3 - Figure Supplement 1B
- Figure 3 - Figure Supplement 1B/Tubulin crop.tiff
- __MACOSX/Figure 3 - Figure Supplement 1B/._Tubulin crop.tiff
- Figure 3 - Figure Supplement 1B/METTL3 Crop.tiff
- __MACOSX/Figure 3 - Figure Supplement 1B/._METTL3 Crop.tiff
- Figure 3 - Figure Supplement 1B/Tubulin.tiff
- __MACOSX/Figure 3 - Figure Supplement 1B/._Tubulin.tiff
- Figure 3 - Figure Supplement 1B/METTL3.tif
- __MACOSX/Figure 3 - Figure Supplement 1B/._METTL3.tif
- Figure 3 - Figure Supplement 1B/WTAP crop.tiff
- __MACOSX/Figure 3 - Figure Supplement 1B/._WTAP crop.tiff
- Figure 3 - Figure Supplement 1B/WTAP.tif
- __MACOSX/Figure 3 - Figure Supplement 1B/._WTAP.tif
