# Supplementary material for: N6-methyladenosine in DNA promotes genome stability
Source: eLife. 2025 Apr 7;13:RP101626. doi: 10.7554/eLife.101626 (PMC11975372; doi:10.7554/eLife.101626)
Supplement: Figure 4—figure supplement 1—source data 1. [file elife-101626-fig4-figsupp1-data1.zip]

Archive with 11 entries (10 files):
- Figure 4 - Figure Supplement 1A/
- Figure 4 - Figure Supplement 1A/.DS_Store
- __MACOSX/Figure 4 - Figure Supplement 1A/._.DS_Store
- Figure 4 - Figure Supplement 1A/UNG.tif
- __MACOSX/Figure 4 - Figure Supplement 1A/._UNG.tif
- Figure 4 - Figure Supplement 1A/bactin.tiff
- __MACOSX/Figure 4 - Figure Supplement 1A/._bactin.tiff
- Figure 4 - Figure Supplement 1A/bactin crop.tiff
- __MACOSX/Figure 4 - Figure Supplement 1A/._bactin crop.tiff
- Figure 4 - Figure Supplement 1A/UNG Crop.tiff
- __MACOSX/Figure 4 - Figure Supplement 1A/._UNG Crop.tiff
